# Supplementary material for: Long-Term Survival of Individuals Born Small and Large for Gestational Age
Source: PLoS One. 2015 Sep 21;10(9):e0138594. doi: 10.1371/journal.pone.0138594 (PMC4577072; doi:10.1371/journal.pone.0138594)
Supplement: S1 Aggregated Data — (ZIP) [file pone.0138594.s001.zip]

Archive with 2 entries (2 files):
- aggregated_data_for_table2.sas7bdat
- Program_for_table_2_supplementary.sas
