# Supplementary material for: Long-Term Survival of Individuals Born Small and Large for Gestational Age
Source: PLoS One. 2015 Sep 21;10(9):e0138594. doi: 10.1371/journal.pone.0138594 (PMC4577072; doi:10.1371/journal.pone.0138594)
Supplement: S1 Aggregated Data — (ZIP) [file pone.0138594.s001.zip › Program_for_table_2_supplementary.sas]

/*************************************************************************
*    Long-term survival of individuals born small and large for gestational age
*     
*     Primary investigator: E. Christina M. Wennerstr�m
*     Senior statistician: Jacob Simonsen 
*     Senior Investigator: Mads Melbye
*     Department of Epidemiology Research STATENS SERUM INSTITUT, Denmark
*
*     Purpose: Calculate the hazardratios in Table 2
*     Date: June 2015
****************************************************************************/


/*
**Description of the dataset, "sufficient_for_cox_regression" ***

*The dataset contains sufficient information for recalculation of table 2**

Variables:
birth_year:		        Year of birth
sex:			        Gender
relative_gest_weight:	Weight category relative to children with same gestational age. 3 groups (SGA,Normal and LGA)
gestational_week_group:	Gestational week (in 8 groups).
agegroup:		        Age of individuals, grouped as in table 2
riskset_time:		    Age of individuals in days.
survival_status:	    2 categories. 1="death at the day of the riskset_time", 2="survived the day of riskset_time"
number_of_individuals:	Number of individuals at risk and with the given survial_status

*/


*Libname myfolder 'path to your your directory containing the file sufficient_for_cox_regression.sas7bdat';
proc format;
  value rgw 1='SGA' 99='Normal' 3='LGA';
  value agegroup 0='<2 years old' 1='2-5 years old' 2='6-13 years old' 3='14-19 years old' 4='20-29 years old' 5='30+ years old';
  value status 1='death' 2='survived';
  value ges_week 1='10-28' 2='29-31' 3='32-33' 4='34-35' 5='36' 6='37' 0='38-42' 7='43-45';
run; 


*Number of deaths in table 2;
proc means data=myfolder.aggregated_data_for_table2(where=(survival_status=1)) sum nway order=internal nonobs;
  var survival_status;
  weight number_of_individuals;
  class agegroup relative_gest_weight ;
run;


*hazard ratios in table 2;
*requires SAS 9.4M2 or newer, since the weight-statement was only introduced with the second maintenance release for SAS 9.4;

proc phreg data=myfolder.aggregated_data_for_table2 nosummary;
  class agegroup relative_gest_weight(ref="Normal")/param=glm order=internal;
  model survival_status*survival_status(2)=relative_gest_weight*agegroup /ties=breslow;
  strata riskset_age_in_days birth_year sex gestational_week_group;
  weight number_of_individuals;
  hazardratio relative_gest_weight/at(agegroup=all) diff=ref;
run;
